# Supplementary material for: Diversity and Geographic Distribution of Microsymbionts Associated With Invasive Mimosa Species in Southern China
Source: Front Microbiol. 2020 Oct 28;11:563389. doi: 10.3389/fmicb.2020.563389 (PMC7673401; doi:10.3389/fmicb.2020.563389)
Supplement: Supplementary file 7 [file Table_1.XLSX]

## Sheet: Sheet1
Table S1. Oligonucleotide primers designed in this study
Gene and primer	nucleotide sequence	For strains belonging to	Product size(bp)
16S rDNA
fDl	ccgaattcgtcgacaacAGAGTTTGATCCTGGCTCAG	All of rhizobia	1450
fD2	ccgaattcgtcgacaacAGAGTTTGATCATGGCTCAG
	Weisburg et al., 1991
recA
recA 41F	TTCGGCAAGGGMTCGRTSATG	Rhizoium	600
recA 640R	ACATSACRCCGATCTTCATGC’
	Vinuesa et al., 2005
BUR1	GATCGARAAGCAGTTCGGCAA	Burkholderia caribensis	869
BUR2	TTGTCCTTGCCCTGRCCGAT
	Payne et al., 2005
recAf	GGCAGTTCGGCA AGGGCTCGAT	Cupriavidus	529
recAr	ATCTGGTTGATGAAGATCACCAT
	Martens et al., 2007
dnaK
dnaK1466F	AAGGARCANCAGATCCGCATCCA	Rhizoium	334
dnaK1777R	TASATSGCCTSRCCRAGCTTCAT
	Martens et al., 2007
dnaKccu1	TGCATGTCGGCGTAGACCTTC	Cupriavidus	1707
dnaKccu2	TCATCGCCTACATGGAAGACG
dnaKbmF	ACCTCGTAGTAATCCCGTTTCG	Paraburhkolderia mimosarum	1440
dnaKbmR	CCAGCAAACCGAAATCAACC'
dnaKbc1	TCGACCTCGGCACCACCAATTC	Burkholderia caribensis	1776
dnaKbc2	CGACGCAGTTGCAACCGTCTCG
dnaKbp1	CCTGCATGTCGGCGTACATCT	Paraburkholderia phymatum	1781
dnaKbp2	GCTGATGGAAGGCAATCAGGTC
glnA
glnA144F	GTCATGTTCGACGGYTCYTCG		1019
glnA1142R	TGGAKCTTGTTCTTGATGCCG
	Martens et al., 2007
glnA cu1	ACAAAATCGGATTCCCCATT	Cupriavidus	1831
glnA cu2	ACCATGATGGTGTTCCATGA
glnAbcF	GCTATTTGCCGTGGCTTTC	Burkholderia caribensis	1868
glnAbcR	CTCATGTTGCCTCCAGTTGTT
glnAbmF	ACGGCTGCCTGCTTTGTT	Paraburhkolderia mimosarum	1674
glnAbmR	CCCTATCCACCGCCATCTT
gyrB
gyrB343F	TTCGACCAGAAYTCCTAYAAGG	All of rhizoia	719
gyrB1043R	AGCTTGTCCTTSGTCTGCG
	Martens et al.( 2008)
atpD
atpD352F	GGCCGCATCATSAACGTCATC	Rhizobium spp.	539
atpD871R	AGAGCCGACACTTCMGARCC
	Martens et al., 2008
atpD cu1	GCCATATCTGATCCTTTCTCCAAT	Cupriavidus	1854
atpD cu2	TACTCGTGGGACTACATCTACGA
atpDbm1	CGGCGTTGTCCGCACCATCT	Paraburkholderia phymatum	1069
atpDbm2	GAACGGCTGCGACAGGAAACGC
atpDbc1	GAACTGACGCTCGAAGTCCAGC	Burkholderia caribensis	1020
atpDbc2	GTGAACACTTCAGCAACGTGGAAC
nifH
nifHF	TACGGNAARGGSGGNATCGGCAA	Rhioiubium	780
nifHI	AGCATGTCYTCSAGYTCNTCCA
	Laguerre et al., 2001
nhcf3	AAGTCGACTACCTCGCAGAACAC	Cupriaviuds spp.	519
nhcr4	CCTTCGCTCGTTACAGATCAACC
	Andam and Parker, 2007
nifHbu1F	AGAAGAAGACCATACGGACACC	Paraburkholderia phymatum	1218
nifHbu1R	GCAGCGACTTGATGTTGGA
nifHbu2F	GGTCCGTGACTGATGTGAA	Paraburkholderia phymatum	1205
nifHbu2R	GCAGATCGCTTTCTACGG
nodA
nodA-1	TGCRGTGGAARNTRNNCTGGGAAA	Rhizoium spp.	666
nodA-2	GGNCCGTCRTCRAAWGTCARGTA
	Haukka et al. 1998
nodA-Cf	TTTTCAAGCGACCTACGG	Cupriaviuds spp.	400
nodA-Cr	CAGCACCAAGACGGTTAAA
	Liu et al., 2012
nodA-Bf	GAGGGTGGTCGAAGTTGGG'	Burkhloderia spp.	367
nodA-Br	GCGTAGGAGGTAAGTCAAGATG
	Liu et al., 2012		570
