# Supplementary material for: Diversity and Geographic Distribution of Microsymbionts Associated With Invasive Mimosa Species in Southern China
Source: Front Microbiol. 2020 Oct 28;11:563389. doi: 10.3389/fmicb.2020.563389 (PMC7673401; doi:10.3389/fmicb.2020.563389)
Supplement: Supplementary file 8 [file Table_2.XLSX]

## Sheet: Sheet1
Table S2. The strains nucleic acid sequence accession numbers used in this study ( prox. sequence size)
Strain code		Gene name of accession numbers
	16S rDNA(1400bp)	recA(500-800bp)	atpD(1100bp)	dnaK(1100bp)	glnA(1200bp)	gyrB(700bp)	nifH(500bp)	nodA(400bp)
HBU08231		MT102074	MT101925	MT101949	MT101977	MT102010	MT102031	MT102050
HBU08134	KP744008	MT102053		MT101928		MT101981	MT102015	MT102045
HBU08241		MT102075	MT101926	MT101950	MT101978		MT102032	MT102051
HBU08221		MT102072	MT101923	MT101947	MT101975	MT102008	MT102030	MT102049
HBU08066	HQ906958.1	MT348249	MT348259	MT348267	MT348231	MT348275
HBU08125	HQ906959.1	MT348250	MT348260	MT348268	MT348232	MT348276
HBU08124	KP744011.1	MT348251	MT348261	MT348269	MT348233	MT348277
HBU53008	KP744006.1		MT348262	MT348270	MT348234			MT276841
SWF66289	FJ648703.1	MT348256	MT348263	MT348274	MT348244	MT348280
HBU08116	KP744010.1	MT348248	MT348257		MT348242	MT348278
HBU08226		MT102073	MT101924	MT101948	MT101976	MT102009
HBU08114	KP744009.1	MT348255	MT348258		MT348243	MT348279
HBU67645	KP744001.1
HBU08123	HQ906953.1
HBU08113	HQ906952.1	MT102055	MT101898	MT101930	MT101954	MT101983	MT102017	MT102047
HBU52009	KP743996.1	MT102060	MT101902	MT101934	MT101958	MT101988	MT102021	MT102046
HBU53034	KP743993.1	MT348254	MT348266	MT348273	MT348241	MT348283
SWF66294	FJ751796.2	MT102065	MT101908	MT101940	MT348230	MT101993	FJ648715.2	HM587136
HBU08086	HQ906949.1	MT348253	MT348265	MT348272	MT348240	MT348282
HBU08084	HQ906948.1	MT348252	MT348264	MT348271	MT348239	MT348281		HQ906961
HBU08077	HQ906947.1	MT102069	MT101920	MT101944	MT101973	MT102005	MT102027	MT276829
HBU08095	HQ906951.1
HBU08093	HQ906950.1	MT102070	MT101921	MT101945		MT102006	MT102028	MT102048
HBU852011	KP744007.	MT102068	MT101919	MT101943	MT101972	MT102004
HBU54006	KP744005	MT102077		MT101951	MT101979	MT102013	MT102034	MT102037
HBU51005	KP743997.	MT102058	MT101900	MT101933	MT101956	MT101986	MT102019	MT276828
SWF66044	GQ357997.	MT102062	MT101904	MT101936	MT101960	MT101989	MT348245	MT276838
HBU852009		MT102067	MT101918	MT101942	MT348229	MT102003	MT102026	MT102041
SWF66029	FJ648691	MT102066	MT101917	MT101941	MT348238	MT102002	GU045472	FJ648706
HBU67642	KP743994	MT102059	MT101901		MT348235	MT101987	MT102020	MT102043
HBU52006	KP744000.1	MT102076			MT348236	MT102012	MT102033	MT102039
HBU52001	KP743995.1			MT349294	MT348237			MT276827
HBU08166	MT337483	MT102071	MT101922	MT101946	MT101974	MT102007	MT102029	MT102052
HBU08040	HQ906955.1	MT102064	MT101907	MT101939	MT101963	MT101992	MT102024	MT276836
SWF66304	FJ648704.2	MT102063	MT101906	MT101938	MT101962	MT101991	MT102023	MT102036
SWF66049	FJ648694.2		MT101905	MT101937	MT101961	MT101990	GU045473	FJ648707
HBU53020	KP743992.1	MT102057	MT101899	MT101932	MT101955	MT101985	MT102018	MT102038
HBU36005	KP743998.1	MT102078	MT101927	MT101952	MT101980	MT102014	MT102035
HBU08159	KP744004.1	MT102061	MT101903	MT101935	MT101959		MT102022	MT276837
HBU53003	KP744003.1	MT102054	MT101897	MT101929	MT101953	MT101982	MT102016	MT102042
Note: The bold marker strians (number is 34) was selected for phylogeny analysis.
