# Supplementary material for: Diversity and Geographic Distribution of Microsymbionts Associated With Invasive Mimosa Species in Southern China
Source: Front Microbiol. 2020 Oct 28;11:563389. doi: 10.3389/fmicb.2020.563389 (PMC7673401; doi:10.3389/fmicb.2020.563389)
Supplement: Supplementary file 9 [file Table_3.XLSX]

## Sheet: Sheet1
Table S3. Soil characteristics and the distribution of rhizobial types nodulating invasive Mimosa species in southern China
Sample	Longitude	Latitude	Altitude	Organic matter	Available N	Available P	Available K	Soil pH	Soil category	Rhizobial species	numbers of isolates	Sampling location	Detailed address
sites	(°E)	(°N)	(m)	(mg /kg)	(mg/ kg)	(mg /kg)	(mg/ kg)						(in Chinese)
Hl	108°46'56.45"	18°41'46.15"	50	14.34	31.96	11.5	61.47	6.72	I	P. mimosarum	1	Ledong of Hainan Province	海南省乐东黎族自治县尖峰镇
										Rhizobium sp.	4
Hl	108°47'58.89"	18°30'37.23"	11	21.4	68.67	6.1	66.24	6.17	III	Rhizobium sp.	3	Ledong of Hainan Province	海南省乐东黎族自治县尖峰村
Hl	108°47'45.84"	18°41'37.94"	44	13.95	13.44	3.84	26.46	7.21	I	Rhizobium sp.	2	Ledong of Hainan Province	海南省乐东黎族自治县黄流镇
Hd	109°38'23.12"	19°31'53.70"	139	32.14	42.2	18.46	36.91	6.9	III	Rhizobium sp.	5	Danzhou of Hainan Province	海南省儋州市海榆西村
Hd	109°36'36.54"	19°32'0.42"	150	4.44	4.87	4.55	61.91	7.78	I	C. taiwanensis	3	Danzhou of Hainan Province	海南省儋州市北部湾西培农场
										Rhizobium sp.	1
Hd	109°34'8.29"	19°31'31.49"	145	5.05	24.83	3.29	61.4	7.57	I	C. taiwanensis	5	Danzhou of Hainan Province	海南省儋州市铺仔路云月村
Hd	109°31'34.65"	19°29'52.75"	135	3.51	4.19	1.84	50.63	5.72	I	Rhizobium sp.	3	Danzhou of Hainan Province	海南省儋州市沙河水库
										P. phymatum	1
										P. mimosarum	1
Hwn	110°12'16.43"	18°44'20.00"	26	35.32	53.78	6.85	47.7	6.62	III	P. phymatum	3	Wanning of Hainan Province	海南省万宁市兴隆镇热带植物园
Hwn	110°12'30.80"	18°45'43.31"	35	21.81	54.13	3.91	59.24	6.27	II	C. taiwanensis	1	Wanning of Hainan Province	海南省万宁市兴隆镇兴隆村
										P. phymatum	1
Hwn	110°23'58.92''	18°49'32.64''	14	24.14	39.49	5.84	36.79	6.32	II	C. taiwanensis	1	Wanning of Hainan Province	海南省万宁市石龟村
Hwn	110°7'19.91"	18°43'34.52"	48	9.56	19.45	3.47	65.3	5.67	I	P. mimosarum	2	Wanning of Hainan Province	海南省万宁市西天岭新坡村
										Rhizobium sp.	1
Hwn	110°14'45.89"	18°44'30.40"	46	19.87	31.6	6.12	47.49	5.73	II	P. mimosarum	2	Wanning of Hainan Province	海南省万宁市太阳河村
Hwz	109°30'29.44"	18°47'4.02"	307	11.42	11.95	6.72	40.64	7.27	II	C. taiwanensis	3	Wuzhishan of Hainan Province	海南省五指山什保村
Hwz	109°29'46.10"	18°45'15.70	342	7.32	6.91	5.07	84.18	7.24	I	P. mimosarum	3	Wuzhishan of Hainan Province	海南省五指山市草办村
Hwz	109°24'54.51"	18°47'43.35"	258	11.33	15.88	5.63	27.12	6.28	I	C. taiwanensis	2	Wuzhishan of Hainan Province	海南省五指山市毛枝村
										P. mimosarum	2
Hwz	109°31'24.61"	18°46'51.40"	325	9.33	17.03	1.76	40.75	6.68	I	C. taiwanensis	2	Wuzhishan of Hainan Province	海南省五指山市国兴路
										Rhizobium sp.	3
Hwz	109°31'36.14"	18°46'35.94"	314	10.29	15.08	2.19	16.3	6.73	I	C. taiwanensis	2	Wuzhishan of Hainan Province	海南省五指山市三月三道南村
										P. mimosarum	1
										Rhizobium sp.	2
Hwz	109°24'35.56"	18°49'29.36"	234	16.56	26.1	2.39	32.66	5.67	II	C. taiwanensis	1	Wuzhishan of Hainan Province	海南省五指山市毛道村
										P. mimosarum	1
										Rhizobium sp.	3
Hwz	109°25'1.87"	18°47'50.154"	318	28.06	50.84	4.57	58.52	6.19	III	C. taiwanensis	1	Wuzhishan of Hainan Province	海南省省五指山市毛道乡番茅村
										P. mimosarum	1
										Rhizobium sp.	3
GXh	109°39'30.96"	21°45'50.75"	20	43.82	65.73	7.45	152.02	7.22	IV	C. taiwanensis	3	HePu of Guangxi Province	广西合浦县麻子陂村
GXh	109°36'53.24"	21°47'30.00"	15	22.67	31.53	10.36	97.48	7.38	II	P. mimosarum	2	HePu of Guangxi Province	广西省合浦县公馆镇
										P. phymatum	3
GXh	109°30'35.12"	21°44'31.41"	56	7.28	8.96	1.88	15.7	7.23	I	P. phymatum	4	HePu of Guangxi Province	广西省合浦县银坑村
GXh	109°28'54.85"	21°42'32.54"	8	33.24	73.2	13.17	38.42	5.83	III	P. mimosarum	1	HePu of Guangxi Province	广西省合浦县闸口镇村
GXb	109°9'48.22"	21°24'39.82"	9	10.72	22.41	13.6	123.62	6.9	I	C. taiwanensis	1	Beihai of Guangxi Province	广西省北海市银滩红树林村
										P. mimosarum	4
GXb	109°5'27.33"	21°27'41.37"	15	9.25	29.88	4.63	100.9	6.23	I	P. mimosarum	4	Beihai of Guangxi Province	广西省北海市花园村
GXb	109°7'56.02"	21°28'56.39"	20	10.69	13.44	4.05	61.14	6.62	I	C. taiwanensis	1	Beihai of Guangxi Province	广西省北海市海城村
										P. mimosarum	2
										P. phymatum	2
GXb	109°9'2.04"	21°26'45.47"	12	9.5	8.96	3.33	61.14	7.03	I	C. taiwanensis	1	Beihai of Guangxi Province	广西省北海市银海村
										P. mimosarum	2
GXb	109°7'44.41"	21°26'53.90"	13	3.56	5.36	1.08	10.96	7.16	I	C. taiwanensis	2	Beihai of Guangxi Province	广西北海市强远村
GXn	108°33'36.70"	22°47'58.40"	86	13.11	8.96	4.34	61.14	7.01	I	C. taiwanensis	2	Nanning of Guangxi Province	广西省南宁市花卉园
GXn	108°19'1.43"	22°53'5.38"	81	4.28	1.49	1.52	15.7	7.18	I	C. taiwanensis	2	Nanning of Guangxi Province	广西南宁市西乡塘卢仙村
										P. phymatum	3
GXn	108°17'57.90"	22°47'40.99"	103	4.51	1.49	1.52	38.42	7.25	I	C. taiwanensis	1	Nanning of Guangxi Province	广西省南宁市南建芦村
										Rhizobium sp.	2
GXn	108°8'9.57"	22°50'49.63"	90	10.86	26.89	1.3	115.1	7.24	I	P. phymatum	3	Nanning of Guangxi Province	广西省北海市西乡塘兴贤村
Yj	100°48'0.20"	22°4'47.32"	512	31.8	62.74	7.09	106.58	6.66	III	Rhizobium sp.	1	Jinghong of Yunnan Province	云南省西双版纳州景洪市勐罕镇
Yj	100°48'15.11"	22°1'4.51"	550	12.28	14.94	1.52	55.46	7.46	I	C. taiwanensis	2	Jinghong of Yunnan Province	云南省西双版纳州孔雀湖公园
Yj	100°48'19.74"	22°0'9.74"	553	19.39	31.37	10.28	76.09	7.11	II	C. taiwanensis	2	Jinghong of Yunnan Province	云南省西双版纳州南药园
Yj	100°56'2.48"	21°51'21.43"	527	11.69	14.94	10.28	38.28	7.51	I	C. taiwanensis	2	Jinghong of Yunnan Province	云南省西双版纳傣族自治州澜沧江
Yj	100°54'10.27"	22°5'33.50"	760	18.88	32.86	4.11	47.73	7	I	C. taiwanensis	3	Jinghong of Yunnan Province	云南省西双版纳州景洪市勐养镇
Yj	100°49'46.93"	22°1'1.53"	544	11.75	7.47	88.98	321.84	7.18	#	C. taiwanensis	3	Jinghong of Yunnan Province	云南省西双版纳州景洪市勐泐镇
Ym	98°23'57.79"	24°20'14.86"	1117	16.1	24.46	3.47	68.97	7.33	I	C. taiwanensis	3	Mangshi of Yunnan Province	云南省德宏州芒市三台山德昂族村
Gzj	110°10'13.82"	21°12'56.08"	42	13.51	16.43	1.81	44.1	7.28	I	C. taiwanensis	3	Zhanjiang of Guangdong Province	广东省湛江市遂溪县调丰村
										P. phymatum	2
Gzj	110°15'23.40"	21°23'49.89"	19	19.06	29.88	2.75	27.06	7.44	I	C. taiwanensis	2	Zhanjiang of Guangdong Province	广东省湛江遂溪县龙上村
Gzj	110°15'58.95"	21°27'49.89"	27	29.64	67.22	1.96	32.74	6.68	III	P. phymatum	3	Zhanjiang of Guangdong Province	广东省湛江遂溪县城北村
Gzj	110°11'10.45"	21°25'26.9"	28	19.18	32.86	2.68	15.7	5.33	II	P. phymatum	3	Zhanjiang of Guangdong Province	广东省湛江廉江市沙塘村
Gzj	110°8'18.97"	21°29'17.78"	34	30.53	73.2	3.84	78.18	5.77	III	P. phymatum	3	Zhanjiang of Guangdong Province	广东省湛江廉江市苏千山村
Gl	109°58'58.03"	20°44'40.33"	56	13.57	40.33	29.3	4.34	5.6	II	P .phymatum	3	Leizhou of Guangdong Province	广东省雷州半岛坡塘村
Gl	110°4'0.97"	20°54'15.23"	19	35.94	77.68	3.47	49.78	5.49	III	P .phymatum	3	Leizhou of Guangdong Province	广东省雷州半岛白沙镇
Gl	110°2'53.70"	20°50'42.28"	5	11.42	25.39	12.59	157.7	6.54	I	P. mimosarum	2	Leizhou of Guangdong Province	广东省雷州半岛松竹镇
										P. phymatum	3
Gl	110°4'17.66"	20°50'34.17"	6	13.69	20.91	2.1	95.22	6.78	I	C. taiwanensis	2	Leizhou of Guangdong Province	广东省雷州半岛东井村
										P. phymatum	3
Gl	110°8'50.15"	20°50'27.47"	11	5.76	5.98	1.09	18.54	6.25	I	P. phymatum	3	Leizhou of Guangdong Province	广东省雷州半岛八龙村
Gl	110°11'7.23"	20°50'10.98"	6	34.52	82.16	3.76	214.5	5.2	IV	P. mimosarum	3	Leizhou of Guangdong Province	广东省雷州半岛五坑村
Gm	110°17'59.73"	21°17'57.72"	35	30.88	61.25	2.9	191.78	5.31	IV	P. mimosarum	3	Mazhang of Guangdong Province	广东省湛江市麻章区南赤村
										P. phymatum	2
Gm	110°14'25.03"	21°7'27.22"	6	18.57	44.81	0.94	152.02	5.36	III	P. mimosarum	2	Mazhang of Guangdong Province	广东省湛江市麻章区旧县村
										P. phymatum	3
Gm	110°12'31.64"	21°5'51.87"	4	25.84	61.25	4.42	214.5	6.3	IV	P. phymatum	3	Mazhang of Guangdong Province	广东省湛江市麻章区建新镇
Gm	110°21'4.68"	21°15'49.46"	32	26.8	50.79	16.42	72.5	6.2	III	P. mimosarum	2	Mazhang of Guangdong Province	广东省湛江市麻章区赤坎水库
										P. phymatum	3
Gm	110°19'37.55"	21°16'22.42"	46	15.68	40.33	15.84	174.74	6.05	IV	P. mimosarum	3	Foshan of Guangdong Province	广东省麻章区谢家村
Gf	113°1'14.67"	23°1'0.174"	4	12.6	28.38	5.64	10.02	6.21	I	P. mimosarum	3	Foshan of Guangdong Province	广东省佛山市禅城区湖涌村
Gf	113°4'29.39"	23°0'23.66"	0	5.28	5.98	1.81	32.74	6.33	I	C. taiwanensis	2	Foshan of Guangdong Province	广东省佛山市季华西村
Gf	113°7'59.99"	22°59'13.63"	8	17.87	25.39	3.98	112.26	6.52	II	C. taiwanensis	2	Foshan of Guangdong Province	广东省佛山市禅城区南庄村
Gf	113°0'43.19"	22°58'18.49"	4	1.95	5.98	1.09	15.7	5.93	I	P. phymatum	3	Foshan of Guangdong Province	广东省佛山市禅城区龙泽村
note: # an usual soil sites was not grouped within four soil categories.
