# Supplementary material for: Diversity and Geographic Distribution of Microsymbionts Associated With Invasive Mimosa Species in Southern China
Source: Front Microbiol. 2020 Oct 28;11:563389. doi: 10.3389/fmicb.2020.563389 (PMC7673401; doi:10.3389/fmicb.2020.563389)
Supplement: Supplementary file 10 [file Table_4.XLSX]

## Sheet: Sheet1
Table S4. Mean ANOVA of Six genotypes /Three Groups of Paraburkholderia, Cupriavidus and
Rhizoibum Strains from Mimosa spp. in Four Provinces of Southern China
Genotype/ Groups	Mean	SD	F	P-value	Sign.	Numbers of strains	Province
Paraburkholderia genotypeⅠ	38	44.89a				21	Guangdong
						10	Guangxi
						16	Hainan
						105	Yunnan
Paraburkholderia genotypeⅡ	14.5	16.05a				37	Guangdong
						14	Guangxi
						0	Hainan
						7	Yunnan
Paraburkholderia genotype Ⅲ	2.25	2.63a				5	Guangdong
						4	Guangxi
						0	Hainan
						0	Yunnan
Cupriavidus genotypeⅠ	38.5	21.38a				44	Guangdong
						8	Guangxi
						44	Hainan
						58	Yunnan
Cupriavidus genotypeⅡ	37.25	22.9a				60	Guangdong
						9	Guangxi
						51	Hainan
						29	Yunnan
Rhizoium sp.genotype	3.75	5.56a				0	Guangdong
						2	Guangxi
						12	Hainan
						1	Yunnan
			2.244	0.094
	54.75	43.06ab				63	Guangdong
Paraburkholderia spp.						28	Guangxi
						16	Hainan
						112	Yunnan
Cupriavidus spp.	75.75	39.78a				104	Guangdong
						17	Guangxi
						95	Hainan
						87	Yunnan
	3.75	5.56b				0	Guangdong
Rhizoium spp.						2	Guangxi
						12	Hainan
						1	Yunnan
			4.745	0.039	***
Note: p£0.05 was considered as significant
